# Supplementary material for: Unexpected Activity of a Novel Kunitz-type Inhibitor: INHIBITION OF CYSTEINE PROTEASES BUT NOT SERINE PROTEASES
Source: J Biol Chem. 2016 Jul 15;291(37):19220–34. doi: 10.1074/jbc.M116.724344 (PMC5016662; doi:10.1074/jbc.M116.724344)
Supplement: Supplemental Data [file 10.1074_M116.724344_jbc.M116.724344-1.xlsx]

## Sheet: Sheet1
Biological sample category	Protein accession numbers	Protein molecular weight (Da)	Protein identification probability	Total spectrum count	Percentage of total spectra	Percentage sequence coverage	Peptide sequence	Previous amino acid	Next amino acid	Best Peptide identification probability	Best Mascot Ion score	Best Mascot Identity score	Best Mascot Delta Ion score	Best X! Tandem -log(e) score	Number of identified +1H spectra	Number of identified +2H spectra	Number of identified +3H spectra	Number of identified +4H spectra	Number of enzymatic termini	Calculated +1H Peptide Mass (AMU)	Median Retention Time	Total TIC	Peptide start index	Peptide stop index
3hr NEJ	BN1106_s318B000274	8144.5	1	8	0.00404	0.26	SWAWDSR	R	R	0.988	37.4	33.8	19.6	0.585	0	3	0	0	2	907.406	2149	9977.32	33	39
	BN1106_s318B000274	8144.5	1	8	0.00404	0.26	SSCEYNCGFR	K	F	0.997	79.7	27.1	66	3.57	0	3	0	0	2	1279.48	1741	2458.97	62	71
	BN1106_s318B000274	8144.5	1	8	0.00404	0.26	SSCEYNCGFRFQ	K	-	0.997	66.5	27.9	54.6	3.96	0	2	0	0	2	1554.61	2125.5	1471.59	62	73
	BN1106_s318B000274	8144.5	1	7	0.00214	0.37	CLLPVESGPCLGGIR	R	S	0.997	77	33.9	64.2	4.3	0	2	1	0	2	1627.83	2463	4766.75	18	32
	BN1106_s318B000274	8144.5	1	7	0.00214	0.37	SSCEYNCGFR	K	F	0.997	66.2	26.1	57.5	2.72	0	2	0	0	2	1279.48	1725.5	1924.55	62	71
	BN1106_s318B000274	8144.5	1	7	0.00214	0.37	SSCEYNCGFRFQ	K	-	0.997	47.1	29	38	4.48	0	2	0	0	2	1554.61	2133	826.78	62	73
	BN1106_s318B000274	8144.5	0.997	2	0.00123	0.137	SSCEYNCGFR	K	F	0.997	61.1	27.5	55.5	2.92	0	2	0	0	2	1279.48	1990.5	3455.83	62	71
24hr NEJ	BN1106_s318B000274	8144.5	1	12	0.00572	0.767	SWAWDSR	R	R	0.988	39	33.9	22	0.745	0	1	0	0	2	907.406	2158	595.29	33	39
	BN1106_s318B000274	8144.5	0.995	2	0.00325	0.137	SSCEYNCGFR	K	F	0.997	63.1	27.1	54.3	2.57	0	2	0	0	2	1279.48	1765.5	1075.94	62	71
	BN1106_s318B000274	8144.5	1	12	0.00572	0.767	CLLPVESGPCLGGIR	R	S	0.997	73.6	33.9	64.4	7.25	0	2	0	0	2	1627.83	2481.5	9226.03	18	32
	BN1106_s318B000274	8144.5	1	12	0.00572	0.767	SSCEYNCGFR	K	F	0.997	88	26.8	76	3.44	0	4	0	0	2	1279.48	1762	5286.22	62	71
	BN1106_s318B000274	8144.5	1	12	0.00572	0.767	SSCEYNCGFRFQ	K	-	0.997	69.8	27.2	65.7	4.64	0	3	0	0	2	1554.61	2144	2987.46	62	73
	BN1106_s318B000274	8144.5	1	4	0.00538	0.164	SSCEYNCGFR	K	F	0.997	60	27.1	45.2	3.68	0	2	0	0	2	1279.48	1975	8928.52	62	71
	BN1106_s318B000274	8144.5	1	4	0.00538	0.164	SSCEYNCGFRFQ	K	-	0.997	73.8	27.2	71.1	5.11	0	2	0	0	2	1554.61	2343	5279.1	62	73
	BN1106_s318B000274	8144.5	1	20	0.00431	0.767	SWAWDSR	R	R	0.988	43.4	33.5	24.5	1.21	0	1	0	0	2	907.406	2278	1521.53	33	39
	BN1106_s318B000274	8144.5	1	20	0.00431	0.767	CLLPVESGPCLGGIR	R	S	0.997	85.7	33.9	78.2	5.47	0	4	0	0	2	1627.83	2726	79004.5	18	32
	BN1106_s318B000274	8144.5	1	20	0.00431	0.767	SSCEYNCGFR	K	F	0.997	59.7	26.1	51	4.27	0	4	0	0	2	1279.48	1733.5	14950.6	62	71
	BN1106_s318B000274	8144.5	1	20	0.00431	0.767	SSCEYNCGFRFQ	K	-	0.997	74.1	27.4	66	2.52	0	4	0	0	2	1554.61	2280.5	10763.4	62	73
