# Supplementary material for: Unexpected Activity of a Novel Kunitz-type Inhibitor: INHIBITION OF CYSTEINE PROTEASES BUT NOT SERINE PROTEASES
Source: J Biol Chem. 2016 Jul 15;291(37):19220–34. doi: 10.1074/jbc.M116.724344 (PMC5016662; doi:10.1074/jbc.M116.724344)
Supplement: Supplemental Data [file 10.1074_M116.724344_jbc.M116.724344-2.xls]

## Sheet: Sheet1
Accession	Description	Score	Coverage	# Proteins	# Unique Peptides	# Peptides	# PSMs	# AAs	MW [kDa]	calc. pI
CL1_8490	CL1_8490	1591.53	53.07	1	8	13	57	326	36.6836	6.17627
	A2	Sequence	# PSMs	# Proteins	# Protein Groups	Protein Group Accessions	Modifications	ΔCn	IonScore	Exp Value	Charge	MH+ [Da]	ΔM [ppm]	RT [min]	# Missed Cleavages
	High	QFGLETESSYPYTAVEGQcR	3	2	2	CL1_8490;CL1_11179	C19(Carbamidomethyl)	0	120.06	1.96769e-11	2	2322.04	0.672242	51.7337	0
	High	GNmcGIASLASLPmVAR	4	1	1	CL1_8490	M3(Oxidation); C4(Carbamidomethyl); M14(Oxidation)	0	103.6	8.70876e-10	2	1779.86	0.831349	53.4204	0
	High	qFGLETESSYPYTAVEGQcR	2	2	2	CL1_8490;CL1_11179	N-Term(Gln->pyro-Glu); C19(Carbamidomethyl)	0	88.59	2.7603e-08	2	2305.01	2.66259	64.3039	0
	High	SGIYQSQTcSPLR	1	1	1	CL1_8490	C9(Carbamidomethyl)	0	72.57	1.10397e-06	2	1496.72	-0.496821	35.784	0
	High	VNHAVLAVGYGTQGGTDYWIVK	1	1	1	CL1_8490		0	72.42	1.14276e-06	3	2348.21	3.51875	53.0752	0
	High	VTGYYTVHSGSEVELK	7	1	1	CL1_8490		0	66.68	4.28506e-06	2	1768.88	0.298902	36.5915	0
	High	DQGNcGScWAFSTTGTmEGQYmK	3	4	4	CL1_8490;CL1_11179;CL1_10332;CL1_7289	C5(Carbamidomethyl); C8(Carbamidomethyl); M17(Oxidation); M22(Oxidation)	0	65.92	5.10454e-06	3	2648.02	2.63968	47.9997	0
	High	GNmcGIASLASLPmVAR	1	1	1	CL1_8490	M3(Dioxidation); C4(Carbamidomethyl); M14(Oxidation)	0	62.83	1.03982e-05	2	1795.85	2.09263	54.5239	0
	High	NSWGLSWGER	2	1	1	CL1_8490		0	51.23	0.000150299	2	1191.56	1.37	50.661	0
	High	YNKQLGVAK	2	1	1	CL1_8490		0	43.48	0.000895275	2	1020.58	0.453411	19.0732	1
	High	NLVGAEGPAAVAVDVESDFmMYR	21	1	1	CL1_8490	M20(Dioxidation)	0	41.27	0.00148921	2	2473.14	-0.506334	67.393	0
	High	AVPDKIDWR	3	3	3	CL1_8490;CL1_11179;CL1_10332		0	40.92	0.0016142	3	1099.59	-1.18349	35.9764	1
	High	ESGYVTEVK	3	3	3	CL1_8490;CL5_4636;CL1_7289		0	37.94	0.00320595	2	1011.5	0.5677	28.5453	0
	High	NRGNmcGIASLASLPmVAR	2	1	1	CL1_8490	M5(Oxidation); C6(Carbamidomethyl); M16(Oxidation)	0	25.39	0.0576709	3	2050	0.890446	46.7073	1
	High	qLGVAK	1	3	3	CL1_8490;CL1_11179;CL1_10332	N-Term(Gln->pyro-Glu)	0	25.17	0.0606676	1	598.357	2.20016	34.826	0
	High	QLGVAK	1	3	3	CL1_8490;CL1_11179;CL1_10332		0	13.39	0.914022	1	615.383	0.65365	18.8592	0
CL1_11179	CL1_11179	784.46	34.13	1	1	7	24	252	28.4545	5.22412
	A2	Sequence	# PSMs	# Proteins	# Protein Groups	Protein Group Accessions	Modifications	ΔCn	IonScore	Exp Value	Charge	MH+ [Da]	ΔM [ppm]	RT [min]	# Missed Cleavages
	High	QFGLETESSYPYTAVEGQcR	3	2	2	CL1_8490;CL1_11179	C19(Carbamidomethyl)	0	120.06	1.96769e-11	2	2322.04	0.672242	51.7337	0
	High	qFGLETESSYPYTAVEGQcR	2	2	2	CL1_8490;CL1_11179	N-Term(Gln->pyro-Glu); C19(Carbamidomethyl)	0	88.59	2.7603e-08	2	2305.01	2.66259	64.3039	0
	High	VTGYYTVHSGSEAELK	4	1	1	CL1_11179		0	81.45	1.42875e-07	2	1740.84	0.332437	32.9908	0
	High	DQGNcGScWAFSTTGTmEGQYmK	3	4	4	CL1_8490;CL1_11179;CL1_10332;CL1_7289	C5(Carbamidomethyl); C8(Carbamidomethyl); M17(Oxidation); M22(Oxidation)	0	65.92	5.10454e-06	3	2648.02	2.63968	47.9997	0
	High	YNRQLGVAK	2	2	2	CL1_11179;CL1_10332		0	51.94	0.000127631	2	1048.58	-9.38188	30.7056	1
	High	ESGYVTGVK	5	2	2	CL1_11179;CL1_10332		0	49.2	0.000239859	2	939.48	1.98812	26.907	0
	High	AVPDKIDWR	3	3	3	CL1_8490;CL1_11179;CL1_10332		0	40.92	0.0016142	3	1099.59	-1.18349	35.9764	1
	High	qLGVAK	1	3	3	CL1_8490;CL1_11179;CL1_10332	N-Term(Gln->pyro-Glu)	0	25.17	0.0606676	1	598.357	2.20016	34.826	0
	High	QLGVAK	1	3	3	CL1_8490;CL1_11179;CL1_10332		0	13.39	0.914022	1	615.383	0.65365	18.8592	0
CL2_8098	CL2_8098	724.18	42.02	1	7	8	19	326	37.0919	5.8335
	A2	Sequence	# PSMs	# Proteins	# Protein Groups	Protein Group Accessions	Modifications	ΔCn	IonScore	Exp Value	Charge	MH+ [Da]	ΔM [ppm]	RT [min]	# Missed Cleavages
	High	ASASFSEQQLVDcTR	1	1	1	CL2_8098	C13(Carbamidomethyl)	0	115.08	6.19379e-11	2	1698.78	1.83815	42.2345	0
	High	DFGNYGcGGGYmENAYEYLK	2	1	1	CL2_8098	C7(Carbamidomethyl); M12(Oxidation)	0	89.62	2.17749e-08	2	2323.93	0.0703088	54.9664	0
	High	GNmcGIASLASVPmVAR	1	1	1	CL2_8098	M3(Oxidation); C4(Carbamidomethyl); M14(Oxidation)	0	79.05	2.48288e-07	2	1765.84	-0.806986	49.1946	0
	High	HNGLETESYYPYQAVEGPcQYDGR	2	1	1	CL2_8098	C19(Carbamidomethyl)	0	77.32	3.69791e-07	3	2833.22	0.991034	47.0242	0
	High	VTGYYTVHSGDEIELK	6	1	1	CL2_8098		0	76.24	4.74195e-07	2	1810.89	4.09454	40.7866	0
	High	DYYYVTEVK	4	1	1	CL2_8098		0	62.4	1.14804e-05	1	1179.55	-2.44687	44.1857	0
	High	NSWGTWWGEDGYIR	2	2	2	CL5_6354;CL2_8098		0	50.36	0.000183635	2	1726.76	2.2625	61.7227	0
	High	LTHAVLAVGYGSQDGTDYWIVK	1	1	1	CL2_8098		0	40.09	0.00195414	3	2393.22	3.7686	55.2995	0
CL1_10332	CL1_10332	693.71	34.13	1	3	8	25	252	28.5085	5.23682
	A2	Sequence	# PSMs	# Proteins	# Protein Groups	Protein Group Accessions	Modifications	ΔCn	IonScore	Exp Value	Charge	MH+ [Da]	ΔM [ppm]	RT [min]	# Missed Cleavages
	High	QFGLETESSYPYR	3	1	1	CL1_10332		0	81.56	1.39302e-07	2	1576.73	1.84508	46.1668	0
	High	VTGYYTLHSGNEAGLK	5	1	1	CL1_10332		0	72.03	1.25013e-06	2	1709.85	2.59441	34.8032	0
	High	DQGNcGScWAFSTTGTmEGQYmK	3	4	4	CL1_8490;CL1_11179;CL1_10332;CL1_7289	C5(Carbamidomethyl); C8(Carbamidomethyl); M17(Oxidation); M22(Oxidation)	0	65.92	5.10454e-06	3	2648.02	2.63968	47.9997	0
	High	qFGLETESSYPYR	1	1	1	CL1_10332	N-Term(Gln->pyro-Glu)	0	55.02	6.27996e-05	2	1559.7	-1.54014	60.4359	0
	High	YNRQLGVAK	2	2	2	CL1_11179;CL1_10332		0	51.94	0.000127631	2	1048.58	-9.38188	30.7056	1
	High	ESGYVTGVK	5	2	2	CL1_11179;CL1_10332		0	49.2	0.000239859	2	939.48	1.98812	26.907	0
	High	AVPDKIDWR	3	3	3	CL1_8490;CL1_11179;CL1_10332		0	40.92	0.0016142	3	1099.59	-1.18349	35.9764	1
	High	AVEGQcR	1	1	1	CL1_10332	C6(Carbamidomethyl)	0	32.06	0.0124153	2	819.377	-0.534998	12.7365	0
	High	qLGVAK	1	3	3	CL1_8490;CL1_11179;CL1_10332	N-Term(Gln->pyro-Glu)	0	25.17	0.0606676	1	598.357	2.20016	34.826	0
	High	QLGVAK	1	3	3	CL1_8490;CL1_11179;CL1_10332		0	13.39	0.914022	1	615.383	0.65365	18.8592	0
CL1_7289	CL1_7289	313.05	26.38	1	3	5	11	326	36.9567	6.12549
	A2	Sequence	# PSMs	# Proteins	# Protein Groups	Protein Group Accessions	Modifications	ΔCn	IonScore	Exp Value	Charge	MH+ [Da]	ΔM [ppm]	RT [min]	# Missed Cleavages
	High	TSISFSEQQLVDcSR	1	1	1	CL1_7289	C13(Carbamidomethyl)	0	109.3	2.34399e-10	2	1756.81	-1.48256	47.9548	0
	High	SGNEIQLQNLVGAEGPAAVALDVESDFmmYR	3	1	1	CL1_7289	M28(Oxidation); M29(Oxidation)	0	71.85	1.30304e-06	3	3356.59	2.24777	77.0354	0
	High	DQGNcGScWAFSTTGTmEGQYmK	3	4	4	CL1_8490;CL1_11179;CL1_10332;CL1_7289	C5(Carbamidomethyl); C8(Carbamidomethyl); M17(Oxidation); M22(Oxidation)	0	65.92	5.10454e-06	3	2648.02	2.63968	47.9997	0
	High	VTGYYTVR	1	1	1	CL1_7289		0	42.48	0.00112708	2	958.502	2.84759	30.8903	0
	High	ESGYVTEVK	3	3	3	CL1_8490;CL5_4636;CL1_7289		0	37.94	0.00320595	2	1011.5	0.5677	28.5453	0
CL5_4636	CL5_4636	254.16	14.42	1	4	5	8	326	37.0741	6.65381
	A2	Sequence	# PSMs	# Proteins	# Protein Groups	Protein Group Accessions	Modifications	ΔCn	IonScore	Exp Value	Charge	MH+ [Da]	ΔM [ppm]	RT [min]	# Missed Cleavages
	High	HFGLETESSYSYR	2	1	1	CL5_4636		0	68.9	2.57014e-06	2	1575.71	1.31938	38.542	0
	High	ADEGPcQYDR	1	1	1	CL5_4636	C6(Carbamidomethyl)	0	66.13	4.86359e-06	2	1210.48	-1.88101	24.2841	0
	High	ESGYVTEVK	3	3	3	CL1_8490;CL5_4636;CL1_7289		0	37.94	0.00320595	2	1011.5	0.5677	28.5453	0
	High	AVPASIDWR	1	1	1	CL5_4636		0	36.74	0.00422626	2	1014.54	0.690807	43.133	0
	High	AYEYLR	1	1	1	CL5_4636		0	28.22	0.0300578	2	814.409	-0.426222	31.9967	0
CL5_6354	CL5_6354	227.21	76.98	1	4	5	8	126	13.8696	4.95752
	A2	Sequence	# PSMs	# Proteins	# Protein Groups	Protein Group Accessions	Modifications	ΔCn	IonScore	Exp Value	Charge	MH+ [Da]	ΔM [ppm]	RT [min]	# Missed Cleavages
	High	SGIYQSQTcSPDR	1	1	1	CL5_6354	C9(Carbamidomethyl)	0	73.06	9.86181e-07	2	1498.66	1.20839	27.3655	0
	High	YNEQLGVAK	1	1	1	CL5_6354		0	65.71	5.35743e-06	2	1021.53	0.454788	28.6868	0
	High	NSWGTWWGEDGYIR	2	2	2	CL5_6354;CL2_8098		0	50.36	0.000183635	2	1726.76	2.2625	61.7227	0
	High	LNHGVLAVGYGTQDGTDYWIVK	1	1	1	CL5_6354		0	46.08	0.00049199	3	2406.21	2.34868	55.0185	0
	High	VTGYYTVHSGDEVELQNLVGAEGPAAVALDVESDFmmYR	3	1	1	CL5_6354	M36(Oxidation); M37(Oxidation)	0	32.62	0.0109133	4	4264.97	-0.397041	75.9936	0
